# Supplementary material for: GhIMP10D, an inositol monophosphates family gene, enhances ascorbic acid and antioxidant enzyme activities to confer alkaline tolerance in Gossypium hirsutum L
Source: BMC Plant Biol. 2023 Sep 22;23:447. doi: 10.1186/s12870-023-04462-x (PMC10515029; doi:10.1186/s12870-023-04462-x)
Supplement: Supplementary file 1 — Additional file 1: Supplementary Table S1. Gene locus ID and their proposed names of all observed species and the gene characteristics in G. hirsutum. Supplementary Table S2. Duplicated gene pairs in 10 combinations (Ga-Ga, Ga-Gb, Ga-Gr, Gb-Gb, Gb-Gr, Gh-Gh, Gh-Ga, Gh-Gb, Gh-Gr and Gr-Gr). Supplementary Table S3. Non-synonymous (Ka) and synonymous (Ks) divergence values for Ga-Ga, Ga-Gb, Ga-Gr, Gb-Gb, Gb-Gr, Gh-Gh, Gh-Ga, Gh-Gb, Gh-Gr and Gr-Gr. Supplementary Table S4. Primer pairs used for this experiment. [file 12870_2023_4462_MOESM1_ESM.zip › Supplementary Table S1.xlsx]

## Sheet: Sheet1
Supplementary Table S1. Gene locus ID and their proposed names of all observed species and the gene characteristics in G. hirsutum
Gene ID	Gene Rename	Protein Length (aa)	Molecular Weight (kDa)	Charge	Isoelectric Point	Grand Average of Hydropathy	Exon Number	Subcellular location
Gh_A01G0503.1	GhIMP1A	382	41.244	-4.5	5.614	-0.086	3	Chloroplast
Gh_A03G1734.1	GhIMP2A	284	31.335	-5	5.194	-0.099	9	Cytoplasmic
Gh_A05G1213.1	GhIMP3A	300	32.156	-6.5	5.036	-0.07	10	Cytoplasmic
Gh_A05G1214.1	GhIMP4A	373	40.863	8	8.456	-0.152	10	Chloroplast
Gh_A05G1501.1	GhIMP5A	580	65.142	3.5	6.981	-0.163	21	Cytoplasmic
Gh_A05G2178.1	GhIMP6A	296	32.179	1	6.792	-0.028	9	Cytoplasmic
Gh_A06G1093.1	GhIMP7A	453	49.262	9	7.499	-0.136	3	Chloroplast
Gh_A09G0042.1	GhIMP8A	385	41.13	2	6.943	-0.109	8	Chloroplast
Gh_A09G0200.1	GhIMP9A	347	36.94	-6.5	5.232	-0.145	8	Cytoplasmic
Gh_A10G0080.1	GhIMP10A	270	29.128	-7.5	4.769	0.05	12	Cytoplasmic
Gh_A10G0213.1	GhIMP11A	415	45.637	-1	6.371	0.012	9	Chloroplast
Gh_A10G0217.1	GhIMP12A	461	50.14	13.5	8.472	-0.151	3	Chloroplast
Gh_A10G1392.1	GhIMP13A	351	37.605	-0.5	6.408	-0.171	8	Cytoplasmic
Gh_A12G0145.1	GhIMP14A	692	75.892	-10.5	5.345	-0.188	7	Chloroplast
Gh_D01G2352.1	GhIMP1D	382	41.243	-2.5	6.049	-0.115	3	Chloroplast
Gh_D02G2167.1	GhIMP2D	283	31.194	-5	5.194	-0.076	9	Cytoplasmic
Gh_D05G1390.1	GhIMP3D	310	33.35	-7	4.944	-0.036	10	Cytoplasmic
Gh_D05G1391.1	GhIMP4D	373	40.735	6	8.057	-0.147	10	Chloroplast
Gh_D05G1584.1	GhIMP5D	418	46.132	8	8.059	0.016	9	Chloroplast
Gh_D05G1674.1	GhIMP6D	266	28.672	-7.5	4.853	0.042	12	Cytoplasmic
Gh_D06G1343.1	GhIMP7D	452	48.834	2.5	6.726	-0.09	3	Chloroplast
Gh_D09G0040.1	GhIMP8D	384	41.119	1	6.717	-0.105	8	Chloroplast
Gh_D09G0189.1	GhIMP9D	347	37.031	-3	5.878	-0.155	8	Cytoplasmic
Gh_D10G0084.1	GhIMP10D	270	29.207	-6.5	4.876	0.033	12	Cytoplasmic
Gh_D10G0193.1	GhIMP11D	412	45.423	-2.5	6.19	0.004	9	Chloroplast
Gh_D10G0197.1	GhIMP12D	461	50.167	12	8.251	-0.17	3	Chloroplast
Gh_D10G1058.1	GhIMP13D	351	37.571	-1.5	6.18	-0.124	8	Cytoplasmic
Gh_D12G0160.1	GhIMP14D	407	44.119	3	6.957	-0.158	3	Chloroplast
Gbar_A01G005830.1	GbIMP1A
Gbar_A03G021580.1	GbIMP2A
Gbar_A05G014360.1	GbIMP3A
Gbar_A05G014370.1	GbIMP4A
Gbar_A05G016620.1	GbIMP5A
Gbar_A05G017490.1	GbIMP6A
Gbar_A06G013690.1	GbIMP7A
Gbar_A09G000520.1	GbIMP8A
Gbar_A09G002200.1	GbIMP9A
Gbar_A10G000990.1	GbIMP10A
Gbar_A10G002450.1	GbIMP11A
Gbar_A10G002460.1	GbIMP12A
Gbar_A10G016970.1	GbIMP13A
Gbar_A12G001590.1	GbIMP14A
Gbar_D01G006170.1	GbIMP1D
Gbar_D02G023550.1	GbIMP2D
Gbar_D05G014760.1	GbIMP3D
Gbar_D05G014770.1	GbIMP4D
Gbar_D05G017030.1	GbIMP5D
Gbar_D05G017930.1	GbIMP6D
Gbar_D06G013810.1	GbIMP7D
Gbar_D09G000430.1	GbIMP8D
Gbar_D09G002110.1	GbIMP9D
Gbar_D10G000910.1	GbIMP10D
Gbar_D10G002350.1	GbIMP11D
Gbar_D10G011240.1	GbIMP12D
Gbar_D12G001770.1	GbIMP13D
Ga01G0715.1	GaIMP1A
Ga03G2547.1	GaIMP2A
Ga05G1540.1	GaIMP3A
Ga05G1541.1	GaIMP4A
Ga05G1777.1	GaIMP5A
Ga06G1524.1	GaIMP6A
Ga09G0048.1	GaIMP7A
Ga09G0242.1	GaIMP8A
Ga10G1360.1	GaIMP9A
Ga10G1900.1	GaIMP10A
Ga10G2848.1	GaIMP11A
Ga10G2852.1	GaIMP12A
Ga12G2745.1	GaIMP13A
Gorai.002G074400.1	GrIMP1D
Gorai.005G246000.1	GrIMP2D
Gorai.006G005300.1	GrIMP3D
Gorai.006G022900.1	GrIMP4D
Gorai.008G017700.1	GrIMP5D
Gorai.009G151200.1	GrIMP6D
Gorai.009G174400.1	GrIMP7D
Gorai.009G183400.1	GrIMP8D
Gorai.010G150200.1	GrIMP9D
Gorai.011G009200.1	GrIMP10D
Gorai.011G023700.1	GrIMP11D
Gorai.011G024100.1	GrIMP12D
Gorai.011G119100.1	GrIMP13D
AT1G31190	AtIMP1
AT3G02870	AtIMP2
AT4G05090	AtIMP3
AT4G39120	AtIMP4
AT5G09290	AtIMP5
AT5G54390	AtIMP6
AT5G63980	AtIMP7
AT5G63990	AtIMP8
AT5G64000	AtIMP9
Glyma.04G009800	GmIMP1
Glyma.05G132200	GmIMP2
Glyma.06G009800	GmIMP3
Glyma.06G218300	GmIMP4
Glyma.06G249500	GmIMP5
Glyma.07G191500	GmIMP6
Glyma.07G266200	GmIMP7
Glyma.08G086800	GmIMP8
Glyma.09G011100	GmIMP9
Glyma.12G148400	GmIMP10
Glyma.13G185200	GmIMP11
Glyma.13G244900	GmIMP12
Glyma.13G247100	GmIMP13
Glyma.15G066900	GmIMP14
Glyma.15G068800	GmIMP15
Glyma.15G115500	GmIMP16
LOC_Os02g07350	OsIMP1
LOC_Os02g56170	OsIMP2
LOC_Os03g39000	OsIMP3
LOC_Os07g09330	OsIMP4
LOC_Os07g37220	OsIMP5
LOC_Os07g37230	OsIMP6
LOC_Os09g15400	OsIMP7
LOC_Os12g08270	OsIMP8
LOC_Os12g08280	OsIMP9
Potri.004G033200	PtIMP1
Potri.004G036400	PtIMP2
Potri.005G063900	PtIMP3
Potri.006G014900	PtIMP4
Potri.007G105100	PtIMP5
Potri.009G120600	PtIMP6
Potri.010G156300	PtIMP7
Potri.010G156500	PtIMP8
Potri.011G044900	PtIMP9
Potri.011G124700	PtIMP10
Potri.012G120492	PtIMP11
Potri.015G120400	PtIMP12
Potri.016G011000	PtIMP13
Thecc.01G134000	TcIMP1
Thecc.02G080400	TcIMP2
Thecc.06G141500	TcIMP3
Thecc.06G196000	TcIMP4
Thecc.06G201200	TcIMP5
Thecc.06G234900	TcIMP6
Thecc.07G074400	TcIMP7
VIT_200s0203g00060	VvIMP1
VIT_200s0301g00050	VvIMP2
VIT_201s0011g01800	VvIMP3
VIT_203s0038g04370	VvIMP4
VIT_204s0044g01480	VvIMP5
VIT_210s0405g00030	VvIMP6
VIT_219s0014g03380	VvIMP7
ZmPHJ40.01G365100	ZmIMP1
ZmPHJ40.04G215100	ZmIMP2
ZmPHJ40.04G334200	ZmIMP3
ZmPHJ40.07G198600	ZmIMP4
ZmPHJ40.08G008000	ZmIMP5
ZmPHJ40.10G027600	ZmIMP6
ZmPHJ40.10G027700	ZmIMP7
