# Supplementary material for: GhIMP10D, an inositol monophosphates family gene, enhances ascorbic acid and antioxidant enzyme activities to confer alkaline tolerance in Gossypium hirsutum L
Source: BMC Plant Biol. 2023 Sep 22;23:447. doi: 10.1186/s12870-023-04462-x (PMC10515029; doi:10.1186/s12870-023-04462-x)
Supplement: Supplementary file 1 — Additional file 1: Supplementary Table S1. Gene locus ID and their proposed names of all observed species and the gene characteristics in G. hirsutum. Supplementary Table S2. Duplicated gene pairs in 10 combinations (Ga-Ga, Ga-Gb, Ga-Gr, Gb-Gb, Gb-Gr, Gh-Gh, Gh-Ga, Gh-Gb, Gh-Gr and Gr-Gr). Supplementary Table S3. Non-synonymous (Ka) and synonymous (Ks) divergence values for Ga-Ga, Ga-Gb, Ga-Gr, Gb-Gb, Gb-Gr, Gh-Gh, Gh-Ga, Gh-Gb, Gh-Gr and Gr-Gr. Supplementary Table S4. Primer pairs used for this experiment. [file 12870_2023_4462_MOESM1_ESM.zip › Supplementary Table S2.xlsx]

## Sheet: Sheet1
Supplementary Table S2. Duplicated gene pairs in 10 combinations (Ga-Ga, Ga-Gb, Ga-Gr, Gb-Gb, Gb-Gr, Gh-Gh, Gh-Ga, Gh-Gb, Gh-Gr and Gr-Gr).
Gene pair1	Gene pair2
Ga01G0715.1	Ga10G2848.1
Ga06G1524.1	Ga10G2848.1
Ga01G0715.1	Gorai.002G074400.1
Gorai.002G074400.1	Ga10G2848.1
Ga03G2547.1	Gorai.005G246000.1
Ga05G1540.1	Gorai.009G151200.1
Ga05G1777.1	Gorai.009G174400.1
Ga05G1867.1	Gorai.009G183400.1
Ga05G1777.1	Gorai.011G023700.1
Ga05G1867.1	Gorai.011G009200.1
Gorai.006G005300.1	Ga09G0048.1
Ga06G1524.1	Gorai.010G150200.1
Ga06G1524.1	Gorai.011G024100.1
Gorai.008G017700.1	Ga12G2745.1
Gorai.009G183400.1	Ga10G3006.1
Gorai.009G174400.1	Ga10G2852.1
Gorai.010G150200.1	Ga10G2848.1
Ga10G2848.1	Gorai.011G024100.1
Ga10G2852.1	Gorai.011G023700.1
Ga10G3006.1	Gorai.011G009200.1
Ga10G1900.1	Gorai.011G119100.1
Ga01G0715.1	Gbar_A01G005830.1
Ga01G0715.1	Gbar_D01G006170.1
Ga03G2547.1	Gbar_A03G021580.1
Ga03G2547.1	Gbar_D02G023550.1
Ga05G1540.1	Gbar_A05G014360.1
Ga05G1777.1	Gbar_A05G016620.1
Ga05G1867.1	Gbar_A05G017490.1
Ga05G1777.1	Gbar_A10G002450.1
Ga05G1867.1	Gbar_A10G000990.1
Ga05G1540.1	Gbar_D05G014760.1
Ga05G1777.1	Gbar_D05G017030.1
Ga05G1867.1	Gbar_D05G017930.1
Ga05G1777.1	Gbar_D10G002310.1
Ga05G1867.1	Gbar_D10G000910.1
Ga06G1524.1	Gbar_A06G013690.1
Ga06G1524.1	Gbar_A10G002460.1
Ga06G1524.1	Gbar_D06G013810.1
Ga06G1524.1	Gbar_D10G002350.1
Ga09G0242.1	Gbar_A09G002200.1
Ga09G0048.1	Gbar_A09G000520.1
Ga09G0242.1	Gbar_D09G002110.1
Ga09G0048.1	Gbar_D09G000430.1
Ga10G3006.1	Gbar_A05G017490.1
Ga10G2852.1	Gbar_A05G016620.1
Ga10G2848.1	Gbar_A06G013690.1
Ga10G1900.1	Gbar_A10G016970.1
Ga10G2848.1	Gbar_A10G002460.1
Ga10G3006.1	Gbar_A10G000990.1
Ga10G3006.1	Gbar_D05G017930.1
Ga10G2852.1	Gbar_D05G017030.1
Ga10G2848.1	Gbar_D06G013810.1
Ga10G2848.1	Gbar_D10G002350.1
Ga10G2852.1	Gbar_D10G002310.1
Ga10G3006.1	Gbar_D10G000910.1
Ga10G1900.1	Gbar_D10G011240.1
Ga12G2745.1	Gbar_A12G001590.1
Ga12G2745.1	Gbar_D12G001770.1
Gbar_A01G005830.1	Gbar_A10G002460.1
Gbar_A01G005830.1	Gbar_D01G006170.1
Gbar_A01G005830.1	Gbar_D10G002350.1
Gbar_A03G021580.1	Gbar_D02G023550.1
Gbar_A05G017490.1	Gbar_A10G000990.1
Gbar_A05G014360.1	Gbar_D05G014760.1
Gbar_A05G016620.1	Gbar_D05G017030.1
Gbar_A05G017490.1	Gbar_D05G017930.1
Gbar_A05G016620.1	Gbar_D10G002310.1
Gbar_A05G017490.1	Gbar_D10G000910.1
Gbar_A06G013690.1	Gbar_A10G002460.1
Gbar_A06G013690.1	Gbar_D06G013810.1
Gbar_A06G013690.1	Gbar_D10G002350.1
Gbar_A09G000520.1	Gbar_D09G000430.1
Gbar_A09G002200.1	Gbar_D09G002110.1
Gbar_A10G000990.1	Gbar_D05G017930.1
Gbar_A10G002460.1	Gbar_D06G013810.1
Gbar_A10G000990.1	Gbar_D10G000910.1
Gbar_A10G002450.1	Gbar_D10G002350.1
Gbar_A10G016970.1	Gbar_D10G011240.1
Gbar_A12G001590.1	Gbar_D12G001770.1
Gbar_D05G017030.1	Gbar_D10G002310.1
Gbar_D05G017930.1	Gbar_D10G000910.1
Gbar_D06G013810.1	Gbar_D10G002350.1
Gbar_A01G005830.1	Gorai.002G074400.1
Gbar_A03G021580.1	Gorai.005G246000.1
Gbar_A05G014360.1	Gorai.009G151200.1
Gbar_A05G016620.1	Gorai.009G174400.1
Gbar_A05G017490.1	Gorai.009G183400.1
Gbar_A05G016620.1	Gorai.011G023700.1
Gbar_A05G017490.1	Gorai.011G009200.1
Gbar_A06G013690.1	Gorai.010G150200.1
Gbar_A06G013690.1	Gorai.011G024100.1
Gbar_A09G000520.1	Gorai.006G005300.1
Gbar_A09G002200.1	Gorai.006G022900.1
Gbar_A10G002450.1	Gorai.002G074400.1
Gbar_A10G000990.1	Gorai.009G183400.1
Gbar_A10G002460.1	Gorai.010G150200.1
Gbar_A10G000990.1	Gorai.011G009200.1
Gbar_A10G002450.1	Gorai.011G024100.1
Gbar_A10G016970.1	Gorai.011G119100.1
Gbar_A12G001590.1	Gorai.008G017700.1
Gbar_D01G006170.1	Gorai.002G074400.1
Gbar_D02G023550.1	Gorai.005G246000.1
Gbar_D05G014760.1	Gorai.009G151200.1
Gbar_D05G017030.1	Gorai.009G174400.1
Gbar_D05G017930.1	Gorai.009G183400.1
Gbar_D05G017030.1	Gorai.011G023700.1
Gbar_D05G017930.1	Gorai.011G009200.1
Gbar_D06G013810.1	Gorai.010G150200.1
Gbar_D06G013810.1	Gorai.011G024100.1
Gbar_D09G000430.1	Gorai.006G005300.1
Gbar_D09G002110.1	Gorai.006G022900.1
Gbar_D10G002310.1	Gorai.002G074400.1
Gbar_D10G002310.1	Gorai.009G174400.1
Gbar_D10G000910.1	Gorai.009G183400.1
Gbar_D10G002350.1	Gorai.010G150200.1
Gbar_D10G000910.1	Gorai.011G009200.1
Gbar_D10G002310.1	Gorai.011G023700.1
Gbar_D10G002350.1	Gorai.011G024100.1
Gbar_D10G011240.1	Gorai.011G119100.1
Gbar_D12G001770.1	Gorai.008G017700.1
Ga01G0715.1	Gh_A01G0503.1
Ga03G2547.1	Gh_A03G1734.1
Ga03G2547.1	Gh_D02G2167.1
Ga05G1540.1	Gh_A05G1213.1
Ga05G1866.1	Gh_A05G1501.1
Ga05G1777.1	Gh_A10G0213.1
Ga05G1867.1	Gh_A10G0080.1
Ga05G1540.1	Gh_D05G1390.1
Ga05G1777.1	Gh_D05G1584.1
Ga05G1867.1	Gh_D05G1674.1
Ga05G1867.1	Gh_D10G0084.1
Ga06G1892.1	Gh_A05G1501.1
Ga06G1524.1	Gh_A06G1093.1
Ga06G1524.1	Gh_A10G0217.1
Ga06G1524.1	Gh_D06G1343.1
Ga06G1524.1	Gh_D10G0197.1
Ga09G0242.1	Gh_A09G0200.1
Ga09G0048.1	Gh_A09G0042.1
Ga09G0242.1	Gh_D09G0189.1
Ga09G0048.1	Gh_D09G0040.1
Ga10G3005.1	Gh_A05G1501.1
Ga10G2848.1	Gh_A06G1093.1
Ga10G1900.1	Gh_A10G1392.1
Ga10G2848.1	Gh_A10G0217.1
Ga10G2852.1	Gh_A10G0213.1
Ga10G3006.1	Gh_A10G0080.1
Ga10G3006.1	Gh_D05G1674.1
Ga10G2852.1	Gh_D05G1584.1
Ga10G2848.1	Gh_D06G1343.1
Ga10G2848.1	Gh_D10G0197.1
Ga10G2852.1	Gh_D10G0193.1
Ga10G1900.1	Gh_D10G1058.1
Ga10G3006.1	Gh_D10G0084.1
Ga12G2745.1	Gh_A12G0145.1
Ga12G2745.1	Gh_D12G0160.1
Gh_A01G0503.1	Gbar_D01G006170.1
Gh_A03G1734.1	Gbar_D02G023550.1
Gbar_A03G021580.1	Gh_D02G2167.1
Gh_A05G1501.1	Gbar_A05G017480.1
Gbar_A05G016620.1	Gh_A10G0213.1
Gh_A05G1501.1	Gbar_A10G001000.1
Gh_A05G2178.1	Gbar_D05G025890.1
Gh_A05G1213.1	Gbar_D05G014760.1
Gh_A05G1501.1	Gbar_D05G017920.1
Gbar_A05G016620.1	Gh_D05G1584.1
Gbar_A05G017490.1	Gh_D05G1674.1
Gbar_A05G014360.1	Gh_D05G1390.1
Gh_A05G1501.1	Gbar_D10G000920.1
Gh_A06G1093.1	Gbar_A06G013690.1
Gh_A06G1093.1	Gbar_D06G013810.1
Gbar_A06G013690.1	Gh_D06G1343.1
Gh_A06G1093.1	Gbar_D10G002350.1
Gbar_A06G013690.1	Gh_D10G0197.1
Gh_A09G0042.1	Gbar_D09G000430.1
Gbar_A09G000520.1	Gh_D09G0040.1
Gbar_A09G002200.1	Gh_D09G0189.1
Gh_A09G0200.1	Gbar_D09G002110.1
Gh_A10G1392.1	Gbar_A10G016970.1
Gbar_A10G002450.1	Gh_D05G1584.1
Gh_A10G0213.1	Gbar_D05G017030.1
Gh_A10G0217.1	Gbar_D06G013810.1
Gbar_A10G002460.1	Gh_D06G1343.1
Gh_A10G0080.1	Gbar_D10G000910.1
Gh_A10G0213.1	Gbar_D10G002310.1
Gh_A10G0217.1	Gbar_D10G002350.1
Gbar_A10G002460.1	Gh_D10G0197.1
Gbar_A10G000990.1	Gh_D10G0084.1
Gbar_A10G016970.1	Gh_D10G1058.1
Gh_A10G1392.1	Gbar_D10G011240.1
Gh_A12G0145.1	Gbar_D12G001770.1
Gbar_A12G001590.1	Gh_D12G0160.1
Gh_D05G1390.1	Gbar_D05G014760.1
Gh_D05G1584.1	Gbar_D10G002310.1
Gbar_D06G013810.1	Gh_D10G0197.1
Gh_D06G1343.1	Gbar_D10G002350.1
Gh_A01G0503.1	Gh_D01G2352.1
Gh_A03G1734.1	Gh_D02G2167.1
Gh_A05G2178.1	Gh_A06G0026.1
Gh_A05G1501.1	Gh_A10G0080.1
Gh_A05G1213.1	Gh_D05G1390.1
Gh_A05G1501.1	Gh_D05G1673.1
Gh_A05G2178.1	Gh_D05G2437.1
Gh_A05G2178.1	Gh_D05G1765.1
Gh_A05G1501.1	Gh_D06G1699.1
Gh_A05G1501.1	Gh_D10G0084.1
Gh_A06G1093.1	Gh_A10G0217.1
Gh_A06G1093.1	Gh_D06G1343.1
Gh_A06G1093.1	Gh_D10G0197.1
Gh_A09G0042.1	Gh_D09G0040.1
Gh_A09G0200.1	Gh_D09G0189.1
Gh_A10G0213.1	Gh_D05G1584.1
Gh_A10G0080.1	Gh_D05G1674.1
Gh_A10G0217.1	Gh_D06G1343.1
Gh_A10G0213.1	Gh_D10G0193.1
Gh_A10G0217.1	Gh_D10G0197.1
Gh_A10G0080.1	Gh_D10G0084.1
Gh_A10G1392.1	Gh_D10G1058.1
Gh_A12G0145.1	Gh_D12G0160.1
Gh_D05G1674.1	Gh_D10G0084.1
Gh_D06G1343.1	Gh_D10G0197.1
Gh_A01G0503.1	Gorai.002G074400.1
Gh_A01G0503.1	Gorai.010G150200.1
Gh_A03G1734.1	Gorai.005G246000.1
Gh_A05G2178.1	Gorai.009G269600.1
Gh_A05G1501.1	Gorai.009G183300.1
Gh_A05G1213.1	Gorai.009G151200.1
Gh_A05G2178.1	Gorai.009G193300.1
Gh_A05G2178.1	Gorai.010G002600.1
Gh_A05G1501.1	Gorai.010G187800.1
Gh_A05G1501.1	Gorai.011G009200.1
Gh_A06G1093.1	Gorai.010G150200.1
Gh_A06G1093.1	Gorai.011G024100.1
Gh_A09G0042.1	Gorai.006G005300.1
Gh_A09G0200.1	Gorai.006G022900.1
Gh_A10G0213.1	Gorai.002G074400.1
Gh_A10G0213.1	Gorai.009G174400.1
Gh_A10G0080.1	Gorai.009G183400.1
Gh_A10G0217.1	Gorai.010G150200.1
Gh_A10G0213.1	Gorai.011G023700.1
Gh_A10G0080.1	Gorai.011G009200.1
Gh_A10G1392.1	Gorai.011G119100.1
Gh_A12G0145.1	Gorai.008G017700.1
Gh_D02G2167.1	Gorai.005G246000.1
Gh_D05G1584.1	Gorai.009G174400.1
Gh_D05G1674.1	Gorai.009G183400.1
Gh_D05G1390.1	Gorai.009G151200.1
Gh_D05G1584.1	Gorai.011G023700.1
Gh_D05G1674.1	Gorai.011G009200.1
Gh_D05G1584.1	Gorai.011G024100.1
Gh_D06G1343.1	Gorai.010G150200.1
Gh_D06G1343.1	Gorai.011G024100.1
Gh_D09G0040.1	Gorai.006G005300.1
Gh_D09G0189.1	Gorai.006G022900.1
Gh_D10G0193.1	Gorai.002G074400.1
Gh_D10G0084.1	Gorai.009G183400.1
Gh_D10G0197.1	Gorai.010G150200.1
Gh_D10G0193.1	Gorai.011G023700.1
Gh_D10G1058.1	Gorai.011G119100.1
Gh_D10G0084.1	Gorai.011G009200.1
Gh_D12G0160.1	Gorai.008G017700.1
Gorai.002G074400.1	Gorai.011G024100.1
Gorai.009G174400.1	Gorai.011G023700.1
Gorai.009G183400.1	Gorai.011G009200.1
Gorai.010G150200.1	Gorai.011G024100.1
