# Supplementary material for: GhIMP10D, an inositol monophosphates family gene, enhances ascorbic acid and antioxidant enzyme activities to confer alkaline tolerance in Gossypium hirsutum L
Source: BMC Plant Biol. 2023 Sep 22;23:447. doi: 10.1186/s12870-023-04462-x (PMC10515029; doi:10.1186/s12870-023-04462-x)
Supplement: Supplementary file 1 — Additional file 1: Supplementary Table S1. Gene locus ID and their proposed names of all observed species and the gene characteristics in G. hirsutum. Supplementary Table S2. Duplicated gene pairs in 10 combinations (Ga-Ga, Ga-Gb, Ga-Gr, Gb-Gb, Gb-Gr, Gh-Gh, Gh-Ga, Gh-Gb, Gh-Gr and Gr-Gr). Supplementary Table S3. Non-synonymous (Ka) and synonymous (Ks) divergence values for Ga-Ga, Ga-Gb, Ga-Gr, Gb-Gb, Gb-Gr, Gh-Gh, Gh-Ga, Gh-Gb, Gh-Gr and Gr-Gr. Supplementary Table S4. Primer pairs used for this experiment. [file 12870_2023_4462_MOESM1_ESM.zip › Supplementary Table S3.xlsx]

## Sheet: Sheet1
Supplementary Table S3. Non-synonymous (Ka) and synonymous (Ks) divergence values for Ga-Ga, Ga-Gb, Ga-Gr, Gb-Gb, Gb-Gr, Gh-Gh, Gh-Ga, Gh-Gb, Gh-Gr and Gr-Gr.
Gene pair 1	Gene pair 2	Ka	Ks	Ka/Ks
Ga01G0715.1	Ga10G2848.1	0.244556	2.03339	0.12027
Ga06G1524.1	Ga10G2848.1	0.153607	0.647526	0.237222
Ga01G0715.1	Gorai.002G074400.1	0.0561593	0.0843094	0.666109
Gorai.002G074400.1	Ga10G2848.1	0.21915	2.03333	0.107779
Ga03G2547.1	Gorai.005G246000.1	0.00462905	0.0673155	0.0687664
Ga05G1540.1	Gorai.009G151200.1	0.0113854	0.00906355	1.25618
Ga05G1777.1	Gorai.009G174400.1	0.0249801	0.0494134	0.505532
Ga05G1777.1	Gorai.011G023700.1	0.152254	0.481037	0.316512
Gorai.006G005300.1	Ga09G0048.1	0.00811445	0.0177733	0.456552
Ga06G1524.1	Gorai.010G150200.1	0.0111536	0.0566779	0.196789
Ga06G1524.1	Gorai.011G024100.1	0.155418	0.652532	0.238176
Gorai.008G017700.1	Ga12G2745.1	0.0167706	0.0301484	0.556267
Gorai.009G174400.1	Ga10G2852.1	0.142939	0.420572	0.339869
Gorai.010G150200.1	Ga10G2848.1	0.148456	0.671893	0.220951
Ga10G2848.1	Gorai.011G024100.1	0.0133932	0.0735413	0.182118
Ga10G2852.1	Gorai.011G023700.1	0.0271548	0.0415769	0.653122
Ga10G1900.1	Gorai.011G119100.1	0.0076377	0.0353816	0.215867
Ga01G0715.1	Gbar_A01G005830.1	0.052471	0.0680543	0.771017
Ga01G0715.1	Gbar_D01G006170.1	0.0585968	0.0885956	0.661397
Ga03G2547.1	Gbar_A03G021580.1	0.00308286	0.00997107	0.30918
Ga03G2547.1	Gbar_D02G023550.1	0.00620559	0.0619707	0.100138
Ga05G1540.1	Gbar_A05G014360.1	0.0392246	0.115893	0.338456
Ga05G1777.1	Gbar_A05G016620.1	0.0180081	0.0228366	0.788563
Ga05G1777.1	Gbar_A10G002450.1	0.149149	0.483668	0.308371
Ga05G1540.1	Gbar_D05G014760.1	0.00995747	0.0228328	0.436104
Ga05G1777.1	Gbar_D05G017030.1	0.0249801	0.0494134	0.505532
Ga06G1524.1	Gbar_A06G013690.1	0.00235849	0.00380229	0.620282
Ga06G1524.1	Gbar_A10G002460.1	0.151151	0.646968	0.23363
Ga06G1524.1	Gbar_D06G013810.1	0.0126191	0.0645916	0.195368
Ga06G1524.1	Gbar_D10G002350.1	0.154172	0.64478	0.239108
Ga09G0048.1	Gbar_A09G000520.1	0.00230459	0.0105698	0.218036
Ga09G0242.1	Gbar_D09G002110.1	0.0184743	0.0337	0.548199
Ga09G0048.1	Gbar_D09G000430.1	0.00462607	0.0177733	0.260282
Ga10G2852.1	Gbar_A05G016620.1	0.137414	0.442076	0.310838
Ga10G2848.1	Gbar_A06G013690.1	0.130156	0.721354	0.180432
Ga10G1900.1	Gbar_A10G016970.1	0.00253245	0.00387223	0.654004
Ga10G2852.1	Gbar_D05G017030.1	0.142274	0.417502	0.340775
Ga10G2848.1	Gbar_D06G013810.1	0.14831	0.656875	0.225781
Ga10G2848.1	Gbar_D10G002350.1	0.0124286	0.0701893	0.177072
Ga10G1900.1	Gbar_D10G011240.1	0.0111229	0.0343285	0.324014
Ga12G2745.1	Gbar_A12G001590.1	0.0116322	0.0301774	0.385462
Ga12G2745.1	Gbar_D12G001770.1	0.0167723	0.0340749	0.49222
Gbar_A01G005830.1	Gbar_A10G002460.1	0.221528	1.99704	0.110928
Gbar_A01G005830.1	Gbar_D01G006170.1	0.00805763	0.0337663	0.23863
Gbar_A01G005830.1	Gbar_D10G002350.1	0.227817	2.3356	0.0975414
Gbar_A03G021580.1	Gbar_D02G023550.1	0.00532625	0.0435536	0.122292
Gbar_A05G017490.1	Gbar_A10G000990.1	0.0687138	0.441099	0.155779
Gbar_A05G014360.1	Gbar_D05G014760.1	0.0466736	0.111046	0.42031
Gbar_A05G016620.1	Gbar_D05G017030.1	0.0116056	0.0272602	0.425735
Gbar_A05G017490.1	Gbar_D05G017930.1	0.00497102	0.0420794	0.118134
Gbar_A05G017490.1	Gbar_D10G000910.1	0.0723662	0.479293	0.150985
Gbar_A06G013690.1	Gbar_A10G002460.1	0.12748	0.720624	0.176902
Gbar_A06G013690.1	Gbar_D06G013810.1	0.0114386	0.0640087	0.178704
Gbar_A06G013690.1	Gbar_D10G002350.1	0.131402	0.733885	0.179049
Gbar_A09G000520.1	Gbar_D09G000430.1	0.00578483	0.0214045	0.270262
Gbar_A09G002200.1	Gbar_D09G002110.1	0.0200346	0.0337	0.594498
Gbar_A10G000990.1	Gbar_D05G017930.1	0.0706199	0.448348	0.157511
Gbar_A10G002460.1	Gbar_D06G013810.1	0.145946	0.656328	0.222367
Gbar_A10G000990.1	Gbar_D10G000910.1	0.00327333	0.0523773	0.0624952
Gbar_A10G016970.1	Gbar_D10G011240.1	0.011119	0.0387739	0.286766
Gbar_A12G001590.1	Gbar_D12G001770.1	0.0109892	0.0267587	0.410678
Gbar_D05G017930.1	Gbar_D10G000910.1	0.0742857	0.467322	0.15896
Gbar_D06G013810.1	Gbar_D10G002350.1	0.149454	0.657972	0.227143
Gbar_A01G005830.1	Gorai.002G074400.1	0.00574991	0.0298826	0.192417
Gbar_A03G021580.1	Gorai.005G246000.1	0.00154044	0.0564852	0.0272715
Gbar_A05G014360.1	Gorai.009G151200.1	0.0481566	0.116456	0.413517
Gbar_A05G016620.1	Gorai.009G174400.1	0.0116056	0.0272602	0.425735
Gbar_A05G017490.1	Gorai.009G183400.1	0.0395507	0.0595981	0.663623
Gbar_A05G016620.1	Gorai.011G023700.1	0.141004	0.436573	0.32298
Gbar_A05G017490.1	Gorai.011G009200.1	0.0741991	0.489153	0.151689
Gbar_A06G013690.1	Gorai.010G150200.1	0.0125897	0.0562236	0.223922
Gbar_A06G013690.1	Gorai.011G024100.1	0.132758	0.743602	0.178533
Gbar_A09G000520.1	Gorai.006G005300.1	0.00811132	0.0214045	0.378953
Gbar_A09G002200.1	Gorai.006G022900.1	0.0115572	0.0318879	0.362433
Gbar_A10G000990.1	Gorai.009G183400.1	0.0501817	0.432479	0.116033
Gbar_A10G002460.1	Gorai.010G150200.1	0.146092	0.671327	0.217617
Gbar_A10G000990.1	Gorai.011G009200.1	0.00491536	0.0633065	0.077644
Gbar_A10G016970.1	Gorai.011G119100.1	0.00763527	0.0394568	0.19351
Gbar_A12G001590.1	Gorai.008G017700.1	0.0109952	0.0233223	0.471449
Gbar_D01G006170.1	Gorai.002G074400.1	0.00229314	0.0110908	0.206761
Gbar_D02G023550.1	Gorai.005G246000.1	0.00465118	0.00496691	0.936434
Gbar_D05G014760.1	Gorai.009G151200.1	0.00424529	0.0136782	0.31037
Gbar_D05G017030.1	Gorai.009G174400.1	0.00210011	0.00668901	0.313964
Gbar_D05G017930.1	Gorai.009G183400.1	0.0343113	0.0318069	1.07874
Gbar_D05G017030.1	Gorai.011G023700.1	0.14446	0.412596	0.350126
Gbar_D05G017930.1	Gorai.011G009200.1	0.0761253	0.476992	0.159595
Gbar_D06G013810.1	Gorai.010G150200.1	0.00587662	0.0124098	0.473547
Gbar_D06G013810.1	Gorai.011G024100.1	0.150653	0.665533	0.226364
Gbar_D09G000430.1	Gorai.006G005300.1	0.00346488	0.00707135	0.489988
Gbar_D09G002110.1	Gorai.006G022900.1	0.00610846	0.00947132	0.644943
Gbar_D10G000910.1	Gorai.009G183400.1	0.0537085	0.450843	0.119129
Gbar_D10G002350.1	Gorai.010G150200.1	0.149599	0.673029	0.222277
Gbar_D10G000910.1	Gorai.011G009200.1	0.00163488	0.0101869	0.160488
Gbar_D10G002350.1	Gorai.011G024100.1	0.000948767	0.00305189	0.310879
Gbar_D10G011240.1	Gorai.011G119100.1	0.00555044	0.021158	0.262333
Gbar_D12G001770.1	Gorai.008G017700.1	0.00328228	0.0165753	0.198023
Ga01G0715.1	Gh_A01G0503.1	0.0524606	0.0640925	0.818514
Ga03G2547.1	Gh_A03G1734.1	0.00463024	0.00996279	0.464753
Ga03G2547.1	Gh_D02G2167.1	0.00620559	0.0619707	0.100138
Ga05G1540.1	Gh_A05G1213.1	0.0448908	0.0645428	0.69552
Ga05G1777.1	Gh_A10G0213.1	0.14918	0.490326	0.304246
Ga05G1540.1	Gh_D05G1390.1	0.00995629	0.0321765	0.309427
Ga05G1777.1	Gh_D05G1584.1	0.023813	0.0455726	0.52253
Ga06G1524.1	Gh_A06G1093.1	0.00300602	0.00639663	0.469938
Ga06G1524.1	Gh_A10G0217.1	0.153665	0.654163	0.234903
Ga06G1524.1	Gh_D06G1343.1	0.0126447	0.0648064	0.195114
Ga06G1524.1	Gh_D10G0197.1	0.154114	0.645894	0.238606
Ga09G0048.1	Gh_A09G0042.1	0.00115141	0.0105698	0.108934
Ga09G0242.1	Gh_D09G0189.1	0.0102708	0.0524231	0.195922
Ga09G0048.1	Gh_D09G0040.1	0.00578707	0.0141848	0.407976
Ga10G2848.1	Gh_A06G1093.1	0.145801	0.682338	0.213679
Ga10G1900.1	Gh_A10G1392.1	0.00380189	0.00776455	0.489647
Ga10G2848.1	Gh_A10G0217.1	0.00285081	0.00304878	0.935065
Ga10G2852.1	Gh_A10G0213.1	0.00601041	0.0160006	0.375637
Ga10G2852.1	Gh_D05G1584.1	0.142246	0.417829	0.34044
Ga10G2848.1	Gh_D06G1343.1	0.150708	0.656875	0.229431
Ga10G2848.1	Gh_D10G0197.1	0.0114579	0.0703391	0.162895
Ga10G2852.1	Gh_D10G0193.1	0.0228494	0.0492728	0.463732
Ga10G1900.1	Gh_D10G1058.1	0.0101988	0.0234165	0.435539
Ga12G2745.1	Gh_A12G0145.1	0.0117902	0.0272618	0.432482
Ga12G2745.1	Gh_D12G0160.1	0.0180636	0.0262147	0.689062
Gh_A01G0503.1	Gbar_D01G006170.1	0.00805609	0.0299572	0.26892
Gh_A03G1734.1	Gbar_D02G023550.1	0.00465238	0.0511707	0.0909188
Gbar_A03G021580.1	Gh_D02G2167.1	0.00309758	0.0512144	0.0604825
Gbar_A05G016620.1	Gh_A10G0213.1	0.137165	0.449105	0.305419
Gh_A05G1213.1	Gbar_D05G014760.1	0.0542108	0.090794	0.597075
Gbar_A05G016620.1	Gh_D05G1584.1	0.0116036	0.0238115	0.487311
Gbar_A05G017490.1	Gh_D05G1674.1	0.0584826	0.0752682	0.776989
Gbar_A05G014360.1	Gh_D05G1390.1	0.0466679	0.111091	0.420089
Gh_A06G1093.1	Gbar_A06G013690.1	0.00113529	0.00362538	0.31315
Gh_A06G1093.1	Gbar_D06G013810.1	0.0127111	0.0636818	0.199604
Gbar_A06G013690.1	Gh_D06G1343.1	0.0114386	0.0640087	0.178704
Gh_A06G1093.1	Gbar_D10G002350.1	0.146941	0.683503	0.214982
Gbar_A06G013690.1	Gh_D10G0197.1	0.132758	0.733885	0.180897
Gh_A09G0042.1	Gbar_D09G000430.1	0.00578483	0.0214045	0.270262
Gbar_A09G000520.1	Gh_D09G0040.1	0.00578483	0.0177944	0.325092
Gbar_A09G002200.1	Gh_D09G0189.1	0.0115646	0.0524231	0.220602
Gh_A09G0200.1	Gbar_D09G002110.1	0.0184743	0.0337	0.548199
Gh_A10G1392.1	Gbar_A10G016970.1	0.00126476	0.00387598	0.326306
Gbar_A10G002450.1	Gh_D05G1584.1	0.140543	0.419321	0.335167
Gh_A10G0213.1	Gbar_D05G017030.1	0.140597	0.424661	0.331081
Gh_A10G0217.1	Gbar_D06G013810.1	0.148364	0.663306	0.223673
Gbar_A10G002460.1	Gh_D06G1343.1	0.148337	0.656328	0.22601
Gh_A10G0080.1	Gbar_D10G000910.1	0.00327243	0.0524231	0.0624236
Gh_A10G0217.1	Gbar_D10G002350.1	0.0114688	0.0734629	0.156117
Gbar_A10G002460.1	Gh_D10G0197.1	0.010498	0.0703016	0.149328
Gbar_A10G000990.1	Gh_D10G0084.1	0.00327333	0.057822	0.0566104
Gbar_A10G016970.1	Gh_D10G1058.1	0.0101956	0.0274182	0.371854
Gh_A10G1392.1	Gbar_D10G011240.1	0.00972011	0.0432085	0.224958
Gh_A12G0145.1	Gbar_D12G001770.1	0.018965	0.0261914	0.724095
Gbar_A12G001590.1	Gh_D12G0160.1	0.0120981	0.0199734	0.605712
Gh_D05G1390.1	Gbar_D05G014760.1	0	0.0090807	0
Gbar_D06G013810.1	Gh_D10G0197.1	0.148203	0.659072	0.224865
Gh_D06G1343.1	Gbar_D10G002350.1	0.151854	0.657972	0.230792
Gh_A01G0503.1	Gh_D01G2352.1	0.00574771	0.0261139	0.220101
Gh_A03G1734.1	Gh_D02G2167.1	0.00465238	0.0511707	0.0909188
Gh_A05G1501.1	Gh_A10G0080.1	0.0519135	0.442629	0.117285
Gh_A05G1213.1	Gh_D05G1390.1	0.0542039	0.101489	0.534087
Gh_A05G1501.1	Gh_D10G0084.1	0.0519283	0.47983	0.108222
Gh_A06G1093.1	Gh_A10G0217.1	0.145854	0.688981	0.211695
Gh_A06G1093.1	Gh_D06G1343.1	0.012736	0.0638854	0.199358
Gh_A06G1093.1	Gh_D10G0197.1	0.146888	0.684671	0.214538
Gh_A09G0042.1	Gh_D09G0040.1	0.00694717	0.0177944	0.390413
Gh_A09G0200.1	Gh_D09G0189.1	0.0102708	0.0524231	0.195922
Gh_A10G0213.1	Gh_D05G1584.1	0.14057	0.424986	0.330764
Gh_A10G0080.1	Gh_D05G1674.1	0.0709533	0.458383	0.15479
Gh_A10G0217.1	Gh_D06G1343.1	0.150762	0.663306	0.227289
Gh_A10G0213.1	Gh_D10G0193.1	0.0204021	0.0568993	0.358565
Gh_A10G0217.1	Gh_D10G0197.1	0.0104997	0.0736198	0.14262
Gh_A10G0080.1	Gh_D10G0084.1	0.00327243	0.0578727	0.0565454
Gh_A10G1392.1	Gh_D10G1058.1	0.00889087	0.0312953	0.284096
Gh_A12G0145.1	Gh_D12G0160.1	0.0200866	0.0194114	1.03478
Gh_D05G1674.1	Gh_D10G0084.1	0.0686939	0.469667	0.146261
Gh_D06G1343.1	Gh_D10G0197.1	0.150598	0.659072	0.228501
Gh_A01G0503.1	Gorai.002G074400.1	0.00574881	0.0260977	0.22028
Gh_A01G0503.1	Gorai.010G150200.1	0.252247	2.11534	0.119247
Gh_A03G1734.1	Gorai.005G246000.1	0.00308484	0.0564369	0.05466
Gh_A05G1213.1	Gorai.009G151200.1	0.0557567	0.075217	0.741279
Gh_A05G1501.1	Gorai.011G009200.1	0.0536932	0.489563	0.109676
Gh_A06G1093.1	Gorai.010G150200.1	0.012782	0.0576745	0.221622
Gh_A06G1093.1	Gorai.011G024100.1	0.148136	0.691346	0.214271
Gh_A09G0042.1	Gorai.006G005300.1	0.00927727	0.0214045	0.433425
Gh_A09G0200.1	Gorai.006G022900.1	0.0102642	0.0318879	0.321885
Gh_A10G0213.1	Gorai.009G174400.1	0.141237	0.427668	0.33025
Gh_A10G0080.1	Gorai.009G183400.1	0.0536932	0.432977	0.12401
Gh_A10G0217.1	Gorai.010G150200.1	0.148509	0.678446	0.218896
Gh_A10G0213.1	Gorai.011G023700.1	0.0245639	0.0456949	0.537563
Gh_A10G0080.1	Gorai.011G009200.1	0.00491402	0.0633622	0.0775545
Gh_A10G1392.1	Gorai.011G119100.1	0.00635732	0.0435191	0.146081
Gh_A12G0145.1	Gorai.008G017700.1	0.0189755	0.0227585	0.833779
Gh_D02G2167.1	Gorai.005G246000.1	0.00465118	0.00496691	0.936434
Gh_D05G1584.1	Gorai.009G174400.1	0.00420537	0.0033389	1.25951
Gh_D05G1674.1	Gorai.009G183400.1	0.0274989	0.0193642	1.42008
Gh_D05G1390.1	Gorai.009G151200.1	0.00424479	0.0229463	0.184988
Gh_D05G1584.1	Gorai.011G023700.1	0.144432	0.412909	0.349792
Gh_D05G1674.1	Gorai.011G009200.1	0.0705173	0.47926	0.147138
Gh_D06G1343.1	Gorai.010G150200.1	0.00784577	0.0124098	0.632224
Gh_D06G1343.1	Gorai.011G024100.1	0.153058	0.665533	0.229977
Gh_D09G0040.1	Gorai.006G005300.1	0.00230814	0.00352734	0.654356
Gh_D09G0189.1	Gorai.006G022900.1	0.00255537	0.0358634	0.0712528
Gh_D10G0084.1	Gorai.009G183400.1	0.0537085	0.450843	0.119129
Gh_D10G0197.1	Gorai.010G150200.1	0.149545	0.674169	0.221821
Gh_D10G0193.1	Gorai.011G023700.1	0.010129	0.0190927	0.530515
Gh_D10G1058.1	Gorai.011G119100.1	0.00509016	0.0115609	0.44029
Gh_D10G0084.1	Gorai.011G009200.1	0.00163488	0.00507616	0.32207
Gh_D12G0160.1	Gorai.008G017700.1	0.00218679	0.00989841	0.220923
Gorai.002G074400.1	Gorai.011G024100.1	0.227017	2.22518	0.102022
Gorai.009G174400.1	Gorai.011G023700.1	0.145104	0.415554	0.349182
Gorai.009G183400.1	Gorai.011G009200.1	0.0554781	0.460196	0.120553
Gorai.010G150200.1	Gorai.011G024100.1	0.150798	0.680753	0.221517
